# Supplementary material for: Identification of Tissue-Specific Gene Clusters Induced by DNA Demethylation in Lung Adenocarcinoma: More Than Germline Genes
Source: Cancers (Basel). 2022 Feb 16;14(4):1007. doi: 10.3390/cancers14041007 (PMC8870412; doi:10.3390/cancers14041007)
Supplement: Supplementary file 1 [file cancers-14-01007-s001.zip]

Archive with 1 entries (1 files):
- cancers-1546266-supplementary.pdf
